# Supplementary material for: A Descriptive Pilot Study of Endothelial Transcriptomic Responses to Extended Lactate Exposure In Vitro
Source: Biology (Basel). 2026 Jun 25;15(13):998. doi: 10.3390/biology15130998 (PMC13359816; doi:10.3390/biology15130998)
Supplement: Supplementary file 1 [file biology-15-00998-s001.zip]

Archive with 1 entries (1 files):
- biology-4252622-supplementary.pdf
